# Supplementary material for: Drosophila MESR4 Gene Ensures Germline Stem Cell Differentiation by Promoting the Transcription of bag of marbles
Source: Cells. 2022 Jun 28;11(13):2056. doi: 10.3390/cells11132056 (PMC9265997; doi:10.3390/cells11132056)
Supplement: Supplementary file 1 [file cells-11-02056-s001.zip]

Archive with 1 entries (1 files):
- cells-1772068-supplementary.pdf
